# Supplementary material for: Depletion of Hepatic SREBP2 Protects Against Hypercholesterolemia and Atherosclerosis through the ANGPTL3‐LPL Axis
Source: Adv Sci (Weinh). 2025 Mar 19;12(18):2412677. doi: 10.1002/advs.202412677 (PMC12079391; doi:10.1002/advs.202412677)
Supplement: Supplementary file 2 — Supplemental Table 1 [file ADVS-12-2412677-s001.xlsx]

## Sheet: Human qPCR Primers
Gene	Oligo	Sequence
ANGPTL3	hANGPTL3_Fw	GCATGTATGCCATCAGACCCAGCAACTC
	hANGPTL3_Rev	TCCCACGTTTCATTGAAGTTTTGTGATCC
ANGPTL4	hANGPTL4_Fw	GATGGCTCAGTGGACTTCAACC
	hANGPTL4_Rev	TGCTATGCACCTTCTCCAGACC
ANGPTL8	hANGPTL8_Fw	GCAAGCCTGTTGGAGACTCAGA
	hANGPTL8_Rev	GCTCCTCAGCTGGACTTCTAGC
SREBF2	hSREBF2_Fw	ATCATCCAGCAGCCTTTGATATACCAGAATG
	hSREBF2_Rev	GAATGGTGACCGGCTGTACCTGGGAGGATG
LDLR	hLDLR_Fw	AATGACCTTAAGATCGGCTACGAGTGCCTG
	hLDLR_Rev	GTTCACGCAGAGCTGGCTGCAGGTG
HMGCR	hHMGCR_Fw	GTTTACTGGTAACAATAAGATCTGTGGTTGG
	hHMGCR_Rev	ACAGGATGGCTATGCATCGTGTTATTGTC
SREBF1c	hSREBF1c_Fw	GCGCCTTGACAGGTGAAGTC
	hSREBF1c_Rev	GCCAGGGAAGTCACTGTCTTG
FASN	hFASN_Fw	CAAGCAGGCACACACGATGGACCCTCAG
	hFASN_Rev	CGCCAGTGTGTGTTCCTCGGAGTGAATC
MTTP	hMTTP_Fw	GGCTCCTGCCTACAGCTTCT
	hMTTP_Rev	CAGCCAGTGGATCACCACA
APOB	hAPOB_Fw	GCCGAGTTTGCCTTGCTCA
	hAPOB_Rev	TCCGGAGGCTCACCAGTTTC
CD36	hCD36_Fw	CAGGTCAACCTATTGGTCAAGCC
	hCD36_Rev	GCCTTCTCATCACCAATGGTCC
GAPDH	hGAPDH_Fw	AAATTCCATGGCACCGTCAAGGCTGAG
	hGAPDH_Rev	ACGACGTACTCAGCGCCAGCATCG
RPLP0	hRPLP0_Fw	CGACCTGGAAGTCCAACTACTTCCTTAAG
	hRPLP0_Rev	CATGCGGATCTGCTGCATCTGCTTGGAG

## Sheet: Mouse qPCR primers
Gene	Oligo	Sequence
Srebf2	mSrebf2_Fw	TGAAGACAGATGGCAGCCCTGTCATGGCTG
	mSrebf2_Rev	ATTGTGGTCAGAATGGTCCCGTTGCTGCCC
Hmgcr	mHmgcr_Fw	CTTTCTAGAGCGAGTGCATTAGCAAAGTTTG
	mHmgcr_Rev	GCGTCAAGAGTGAATGTGGGGCCCAGGATTG
Hmgcs	mHmgcs_Fw	GGAAATGCCAGACCTACAGGTGGAGTTGGAG
	mHmgcs_Rev	CTTGTAAAAGTCATAGGCATGCTGCATGTGTG
Mvk	mMvk_Fw	CATCGGTATTAAGCAGGTGTGGGATGTGGG
	mMvk_Rev	GTACCGAGACATCACCTTGCTCTGTCACAC
Srebf1c	mSrebf1c_Fw	TGACAGGTGAAATCGGCGCGGAAGCTG
	mSrebf1c_Rev	GTCTTGGTTGTTGATGAGCTGGAGCAT
Fasn	mFasn_Fw	TGGTGTGGACATGGTCACAGATGATGACAGG
	mFasn_Rev	TGGACCCCAAAAAAGGAGGCGTCGAAC
Acaca	mAcaca_Fw	GGGAATACCCGTGGGAGTAG
	mAcaca_Rev	GCCTGCTGGATTATCTTGGC
Apob	mApob_Fw	GCATGAGTATGCCAATGGTCTCC
	mApob_Rev	CTGGTTGCCATCTGAAGCCATG
Mttp	mMttp_Fw	CTCTTGGCAGTGCTTTTTCTCT
	mMttp_Rev	GAGCTTGTATAGCCGCTCATT
Cd36	mCd36_Fw	GGACATTGAGATTCTTTTCCTCTG
	mCd36_Rev	GCAAAGGCATTGGCTGGAAGAAC
Ldlr	mLdlr_Fw	GAAAATGACTCAGACGAACAAGGCTG
	mLdlr_Rev	TCATCAGAGCCATCTAGGCAATCTC
Angptl3	mAngptl3_Fw	GTGGCGTGTACACTATTAAACCAAGAAAC
	mAngptl3_Rev	ATGTTTCGTTGAAGTCCTGTGAGCCATC
Angptl4	mAngptl4_Fw	CTGGACAGTGATTCAGAGACGC
	mAngptl4_Rev	GATGCTGTGCATCTTTTCCAGGC
Angptl8	mAngptl8_Fw	GCCTCTATGACAGAGCACTGGA
	mAngptl8_Rev	AGCTCGAAGGTGTAAAGCGTCC
Apoc1	mApoc1_Fw	TCCTGTCCTGATTGTGGTCGT
	mApoc1_Rev	CCAAAGTGTTCCCAAACTCCTT
Apoc3	mApoc3_Fw	AAGACGGTCCAGGATGCGCTAA
	mApoc3_Rev	GTTGGTCCTCAGGGTTAGAATCC
Apoc2	mApoc2_Fw	GTTACTGGACCTCTGCCAAGGA
	mApoc2_Rev	ATGCCTGCGTAAGTGCTCATGG
Apoa5	mApoa5_Fw	CAGTTGGAGCAAAGGCGTGATG
	mApoa5_Rev	CTCTCAAGGGTCCCAGCTTTTC
Tnf	mTnf_Fw	CCAACGGCATGGATCTCAAA
	mTnf_Rev	CCCTTGAAGAGAACCTGGGA
Il1b	mIl1b_Fw	GAAATGCCACCTTTTGACAGTG
	mIl1b_Rev	TGGATGCTCTCATCAGGACAG
Il6	mIl6_Fw	GACTGATGCTGGTGACAACC
	mIl6_Rev	AGACAGGTCTGTTGGGAGTG
Cxcl10	mCxcl10_Fw	CCAAGTGCTGCCGTCATTTTC
	mCxcl10_Rev	GGCTCGCAGGGATGATTTCAA
Ccl2	mCcl2_Fw	GCTGGAGAGCTACAAGAGGA
	mCcl2_Rev	ACCTTAGGGCAGATGCAGTT
Bax	mBax_Fw	TGAAGACAGGGGCCTTTTTG
	mBax_Rev	AATTCGCCGGAGACACTCG
Bcl2	mBcl2_Fw	ACGTGGACCTCATGGAGTG
	mBcl2_Rev	TGTGTATAGCAATCCCAGGCA
Casp3	mCasp3_Fw	ATGGAGAACAACAAAACCTCAGT
	mCasp3_Rev	TTGCTCCCATGTATGGTCTTTAC
Fas	mFas_Fw	AGGTGGACTGGATACACAGAC
	mFas_Rev	TCTCCTGCCCAAACTCTTTGC
Hmox1	mHmox1_Fw	AGGTACACATCCAAGCCGAGA
	mHmox1_Rev	CATCACCAGCTTAAAGCCTTCT
Nlrp3	mNlrp3_Fw	ATTACCCGCCCGAGAAAGG
	mNlrp3_Rev	TCGCAGCAAAGATCCACACAG
Rplp0	mRplp0_Fw	GAAGACAGGGCGACCTGGAAGTCCAACTAC
	mRplp0_Rev	GATCTGCTGCATCTGCTTGGAGCCCAC
